# Supplementary material for: Assessment of Pharmacological Potential of Novel Exopolysaccharide Isolated from Marine Kocuria sp. Strain AG5: Broad-Spectrum Biological Investigations
Source: Life (Basel). 2022 Sep 6;12(9):1387. doi: 10.3390/life12091387 (PMC9504734; doi:10.3390/life12091387)
Supplement: Supplementary file 1 [file life-12-01387-s001.zip]

Archive with 1 entries (1 files):
- life-1877081-supplementary.pdf
